# Supplementary material for: Hydrolysis of the Borohydride Anion BH4−: A 11B NMR Study Showing the Formation of Short-Living Reaction Intermediates including BH3OH−
Source: Molecules. 2022 Mar 18;27(6):1975. doi: 10.3390/molecules27061975 (PMC8955758; doi:10.3390/molecules27061975)
Supplement: Supplementary file 1 [file molecules-27-01975-s001.zip]

Archive with 1 entries (1 files):
- molecules-1602770-supplementary.pdf
